# Supplementary material for: Avoiding “Too Tall” and “Too Short”: The Effect of the Community on the Regulation of Body Height
Source: Am J Hum Biol. 2025 Jun 12;37(6):e70085. doi: 10.1002/ajhb.70085 (PMC12159794; doi:10.1002/ajhb.70085)
Supplement: Supplementary file 2 — TABLE S1. Mean body height, standard deviation for height (height SD) and (after 1938) skewness for height of German men referred to year of birth. [file AJHB-37-e70085-s001.xlsx]

## Sheet: Tabelle1
Table 1: Mean body height, standard deviation for height (height SD) and (after 1938) skewness for height of German men referred to year of birth,
Year	height	height SD	skewness
Recruited in Prussia
1811	163
Recruited in the German Kaiserreich
1865	165.8	6.51
1875	165.95	6
1885	166.48	5.92
1892	167.33	5.88
Recruited in the Third Reich (Reichswehr)
1900	169	6.17
1901	169.6	6.18
1902	169	6.25
1903	169.2	6.12
1904	169.9	6.76
1905	170.3	6.63
1906	170.6	5.67
1907	170.7	6.39
1908	171.1	6.16
1909	171	6.34
1910	171	6.36
1911	171.3	6.06
1912	170.9	6.12
1913	171.5	6.45
1914	170.8	6.45
1915	170.2	6.2
1916	170	6.22
1917	170.2	6.4
1918	170.5	6.34
1919	171.3	6.2
Conscripted in West Germany (Bundeswehr, FRG)
1938	174	6.44	no data
1939	174.2	6.43	0.095
1940	174.5	6.45	0.09
1941	174.9	6.46	0.081
1942	175	6.47	0.081
1943	175.1	6.48	0.08
1944	175.2	6.47	0.082
1945	175.1	6.45	0.075
1946	175.2	6.41	0.084
1947	175.4	6.45	0.082
1948	175.5	6.46	0.081
1949	176	6.47	0.081
1950	176.1	6.49	0.078
1951	176.2	6.49	0.075
1952	176.6	6.53	0.083
1953	176.8	6.54	0.083	mean height	height SD	skewness
1954	177.2	6.54	0.078	East Germany (Volksarmee, GDR)
1955	177.4	6.56	0.081	175.1	6.6	0.032
1956	177.3	6.55	0.078	175.2	6.62	0.029
1957	177.6	6.58	0.078	175.3	6.65	0.016
1958	177.9	6.6	no data	175.6	6.7	0.043
1959	178.2	6.62	0.074	175.7	6.68	0.028
1960	178.4	6.64	0.077	176	6.7	0.037
1961	178.4	6.68	0.08	176.2	6.76	0.016
1962	178.7	6.68	0.078	176.4	6.75	0.035
1963	179	6.71	0.076	176.5	6.77	0.024
1964	178.9	6.71	0.083	176.6	6.77	0.022
1965	179.2	6.72	0.075	176.7	6.79	0.038
1966	179.3	6.72	0.073	176.9	6.79	0.024
1967	179.4	6.75	0.073	177.1	6.84	0.022
1968	179.5	6.75	0.072	177.3	6.87	0.045
1969	179.6	6.76	0.059	177.3	6.82	0.052
1970	179.6	6.78	0.064	177.4	6.9	0.038
1971	179.7	6.84	0.059	177.5	6.92	0.052
1972	179.9	6.8	0.074	no conscription
1973	179.8	6.88	0.07	178.4	6.77	0.072
1974	179.8	6.91	0.063	178.8	6.86	0.051
1975	180.1	6.96	0.063	179.5	6.85	0.05
